# Supplementary material for: Male-Specific Effects of β-Carotene Supplementation on Lipid Metabolism in the Liver and Gonadal Adipose Tissue of Healthy Mice
Source: Molecules. 2025 Feb 15;30(4):909. doi: 10.3390/molecules30040909 (PMC11858425; doi:10.3390/molecules30040909)
Supplement: Supplementary file 1 [file molecules-30-00909-s001.zip]

Archive with 6 entries (6 files):
- Supplementary Figure Legend (revision final).pdf
- Supplementary Figure S1.tif
- Supplementary Table S1 (revised final).pdf
- Supplementary Table S2 (revision final).pdf
- Supplementary Table S3 (revision final).pdf
- Supplementary Table S4 (revision final).pdf
